# Supplementary material for: Therapeutic Targeting of Oxidative Phosphorylation in Microsatellite Instability-High Gastric Cancer
Source: J Cancer. 2026 Mar 30;17(4):797–807. doi: 10.7150/jca.127225 (PMC13104725; doi:10.7150/jca.127225)
Supplement: Supplementary file 1 — Supplementary table. [file jcav17p0797s1.xlsx]

## Sheet: Table S1
LASSO selected genes
Gene	Coefficient
TPRG1L	-0.0460386
PARK7	-0.00580695
CLSTN1	0.0250445450938509
CTNNBIP1	-0.0248904
DFFA	-0.0491
CASZ1	-0.0342666
EFHD2	-0.0152476
FBLIM1	0.067930642680317
ATP13A2	-0.013519
AKR7A3	-0.0873845
MINOS1	-0.0413808
CAMK2N1	-0.205549
HNRNPR	-0.0224692
TCEA3	-0.16248
FUCA1	-0.0282582
SFN	0.0118338724350137
PHACTR4	-0.0198286
ZCCHC17	-0.00966045
SERINC2	-0.073952
TINAGL1	-0.10378
KHDRBS1	-0.0271088
AK2	-0.0341391
SFPQ	0.0712387600635074
ADPRHL2	-0.0194847
FOXJ3	0.0427718534242577
PRDX1	-0.0112404
AKR1A1	-0.000348934
MKNK1	-0.0658926
PDZK1IP1	-0.0529841
EPS15	-0.02218
TTC22	0.164308347199614
DHCR24	0.180945284437353
TACSTD2	-0.117669
JUN	-0.136673
PATJ	0.0637967235607902
SERBP1	-0.025393
GADD45A	-0.00297782
ZRANB2	-0.102946
BCL10	0.0405742184760513
DR1	0.0437627145933948
DNTTIP2	-0.0465748
GCLM	0.109517087870072
GSTM4	0.139724792267273
SEC22B	-0.0237444
TXNIP	-0.0188437
SF3B4	-0.00263664
MTMR11	-0.223433
ENSA	-0.0494695
CTSS	-0.0568132
VPS72	-0.0420668
S100A11	-0.047545
S100A4	-0.0641715
S100A14	0.0356211583639918
INTS3	-0.0420895
RPS27	-0.136754
SLC50A1	-0.0188767
KRTCAP2	-0.00754211
KHDC4	0.00852075733356101
SMG5	0.0015384988448243
CCT3	-0.0335948
DUSP23	-0.153573
TAGLN2	-0.00206601
LINC01133	-0.022027
TSTD1	-0.0921499
NECTIN4	-0.0521592
UFC1	-0.0132207
HSPA6	0.129717121696206
UAP1	-0.00791922
MPC2	-0.0969545
PRDX6	0.0171230845181959
COP1	-0.000931995
QSOX1	0.127476358159352
TSEN15	-0.0186454
TPR	-0.0345344
ELF3	-0.0221831
BTG2	-0.0784183
FMOD	0.14138474413904
SNRPE	-0.0430191
PIK3C2B	-0.0407653
CTSE	-0.0969018
ATF3	-0.079254
SMYD2	0.100321381327702
DEGS1	-0.0307212
C1orf35	-0.0729915
CAPN9	-0.00427294
ODC1	-0.00940302
SDC1	0.0917291144906672
SLC4A1AP	-0.0503723
MRPL33	-0.0203207
WDR43	0.0358586197850354
LBH	-0.119058
CEBPZOS	-0.151755
SRSF7	-0.0627415
ACYP2	0.0957434273612836
RTN4	-0.136541
UGP2	-0.0558295
GFPT1	0.00807884948050073
TPRKB	-0.104727
DUSP11	-0.0253742
REG1A	-0.345347
SUCLG1	-0.0712962
TMSB10	0.38463471586764
TGOLN2	0.125164892172675
MAT2A	0.00103318559170935
IMMT	-0.0234182
IGKC	-0.0321345
IGKV4-1	0.223884351727669
DUSP2	0.0736621613135236
TMEM127	-0.0720496
TXNDC9	-0.0612351
TBC1D8	0.0980215526830372
LIMS1	0.00472959729010813
MIR4435-2HG	0.0679413967081817
IL1RN	-0.0654535
PSD4	-0.00799345
PTPN18	0.0227495018669632
GALNT5	-0.00912806
TANK	-0.134403
NOSTRIN	-0.041212
HNRNPA3	-0.0409812
DNAJC10	-0.0422788
GULP1	0.0305226811699953
SLC40A1	-0.121388
NABP1	0.0265320391227485
BZW1	-0.0164554
IGFBP2	-0.0972768
CNPPD1	0.00404468052555755
ITM2C	0.104325390104779
RAB17	0.0285576191204745
ATG4B	0.0127395245940337
MTMR14	0.113591478111071
RPUSD3	-0.0554658
IL17RC	0.00194204670222342
LSM3	-0.15393
RPL15	-0.0351916
DYNC1LI1	-0.0639107
VILL	0.0586543915978666
CSRNP1	0.0280745737289408
CTNNB1	0.0184227255961248
TMA7	0.020321668074649
RHOA	-0.0209961
GMPPB	-0.076621
MST1R	0.0251811107818468
RBM6	-0.0104034
RASSF1	0.0875735323678825
RRP9	0.047768864029956
BAP1	-0.0170576
GLT8D1	-0.0486801
SPCS1	-0.106745
TKT	0.00429758831869385
MAGI1	-0.0342845
MTRNR2L12	-0.727664
CMSS1	0.00414285541718619
TFG	-0.00469546
GSK3B	0.027481256394429
PDIA5	-0.0219336
ABTB1	-0.0395939
CDV3	-0.0441497
ANAPC13	-0.0105581
CLDN18	-0.0646571
PIK3CB	0.0510493824418798
COPB2	-0.00857407
PLSCR1	-0.118342
TM4SF1	-0.0450691
COMMD2	-0.0193237
CCNL1	-0.0111739
SMC4	-0.013212
PDCD10	-0.0424746
PRKCI	0.214493249204592
SKIL	-0.135429
RPL22L1	0.120407380072785
TNIK	0.103186844481139
POLR2H	0.0525977006272538
EPHB3	0.00354661991945855
TMEM41A	0.0558310186464873
HES1	-0.0176892
ACAP2	0.00988131637041613
RNF168	0.0432538537970212
NCBP2-AS2	-0.0240693
PIGG	0.0187467233857964
ATP5ME	0.0343606468649944
LETM1	0.0718979262879243
C4orf48	-0.231297
SH3BP2	0.0239856438430974
STX18	0.0509524566867705
S100P	0.124036865851862
HS3ST1	0.103577419011552
C4orf19	-0.0349629
EXOC1	-0.0233921
PAICS	-0.0557909
UBA6	-0.011697
JCHAIN	-0.0879484
CXCL2	0.0785704361947826
AREG	0.137640618647393
SCARB2	-0.0996949
CCNI	0.0287122465345108
ANXA3	-0.0631096
SEC31A	0.00307892685061337
PLAC8	-0.0272359
PDLIM5	0.0134682436271301
ADH5	0.0541751463087609
ADH1C	-0.0216837
NFKB1	0.143745977469987
ELOVL6	0.0936792578464028
NDUFC1	0.0343785273393168
ARFIP1	0.03131229360885
DDX60	-0.098646
SPCS3	-0.119622
FAT1	0.0134428467677513
BRD9	-0.0683622
SRD5A1	0.170900541914929
SNHG18	-0.0966877
DAP	0.0805882345742337
ZFR	0.0013833814200763
DNAJC21	-0.00323164
PTGER4	0.0236092550984269
SELENOP	-0.00748726
ERBIN	-0.20674
MRPS36	-0.0541095
MARVELD2	-0.108464
BDP1	-0.0111921
HMGCR	0.0104294787135256
TENT2	0.0207874281130722
MSH3	-0.0195429
PPIP5K2	0.0155223983319985
SLC12A2	0.127208093641638
C5orf15	0.0349465903371298
PITX1	0.00757887434901487
H2AFY	0.0229810147175203
HNRNPA0	0.0358818188027875
ANKHD1	0.0775102388799055
SPINK1	-0.328334
CD74	0.204180192986354
RBM22	-0.00422713
MRPL22	-0.0629585
RNF145	0.196914616859212
RARS	0.0112110871647822
DUSP1	-0.0745554
ATP6V0E1	-0.0351679
CREBRF	-0.0193033
SFXN1	0.0293603869020237
RAB24	0.0394114818882015
PRELID1	-0.0263409
F12	0.0487834476727716
DDX41	0.0111081201477797
NQO2	-0.101857
PSMG4	-0.0383169
TFAP2A	0.0264678850263386
TMEM14C	-0.0373545
NOL7	-0.120568
TPMT	-0.000659592
SOX4	-0.0340033
GMNN	-0.00183489
HIST1H1C	-0.159562
HIST1H2AC	-0.149366
HIST1H2AE	-0.210556
BTN3A2	-0.0684055
HLA-F	0.00277207756229117
RNF39	-0.194602
ABCF1	-0.0717632
IER3	0.0388268512712675
MUCL3	0.192145763164808
HLA-C	0.159675325213491
HLA-B	0.0935715332437548
HSPA1A	-0.147915
NELFE	-0.00847702
HLA-DRB5	0.139785399133776
HLA-DRB1	0.335508377282339
HLA-DQA1	-0.0150544
PSMB8	0.0338554466425705
HLA-DPA1	0.0664299204490499
HLA-DPB1	0.051341660129558
ITPR3	0.0108396473393392
UQCC2	-0.0125054
RPL10A	-0.0467776
UNC5CL	-0.161625
PGC	-0.118385
MRPS10	-0.0791776
RPL7L1	-0.0354535
KLHDC3	-0.10923
SRF	0.015765352968047
DNPH1	-0.00139265
MRPS18A	-0.0110011
VEGFA	-0.0720879
SLC29A1	-0.0516212
HSP90AB1	-0.0114686
TNFRSF21	-0.0194146
PAQR8	-0.0289034
GSTA1	-0.0593304
DST	-0.0727061
ME1	0.0015086622754929
SNX14	-0.00849341
PNRC1	-0.00339189
UBE2J1	0.0160122258180897
LYRM2	-0.0459464
PNISR	-0.00723365
CRYBG1	0.00608557150267556
C6orf203	-0.0245578
SEC63	-0.102217
MARCKS	-0.0837492
HDAC2	-0.00127144
SMPDL3A	-0.0118499
NCOA7	-0.129479
ARHGAP18	-0.0978997
IFNGR1	-0.118826
HEBP2	-0.14291
FUCA2	-0.0721276
UTRN	-0.0170329
DYNLT1	-0.0832383
SOD2	-0.024857
WTAP	-0.00026172
MRPL18	-0.0376533
C7orf50	-0.0221236
AGR3	-0.0873166
MACC1	-0.169323
TOMM7	0.0484327239496343
TRA2A	-0.0200186
TAX1BP1	-0.0183888
PRR15	0.124858517625024
SEPT7	-0.0217277
PSMA2	-0.160673
URGCP	-0.0307805
TBRG4	-0.0421404
UPP1	0.217841475864131
SEC61G	0.0173874379808917
VKORC1L1	0.0752603830777982
CRCP	-0.0116085
TMEM248	0.0947528048364276
SBDS	-0.00553251
CLDN3	0.0789173660894781
HSPB1	-0.00145175
CLDN12	0.13146424947675
GATAD1	-0.0273071
PDK4	-0.214697
BAIAP2L1	0.0400130393398639
AZGP1	-0.237842
TAF6	-0.0768658
SND1	-0.0168852
CALU	0.0712647395575619
AHCYL2	0.0377470408010167
ZYX	0.0647863706323765
TCAF1	0.0987207509234318
PDIA4	0.00439162347175673
TMEM176B	-0.497646
TMEM176A	-0.184853
NUB1	-0.0424596
CD99	0.115523645477922
SH3KBP1	-0.035371
SAT1	-0.0983884
UBA1	0.00212517794140814
KDM5C	0.0130254466354249
SMC1A	-0.0180243
JPX	-0.0665323
PBDC1	-0.0936875
SH3BGRL	-0.0239084
RPL36A	0.0960984668278155
NDUFA1	0.0137722043837006
THOC2	-0.0251966
BRCC3	-0.222732
CLDN23	-0.0169696
PCM1	0.066722566076135
ASAH1	0.0122944717552404
REEP4	-0.00686392
ADAM28	-0.18277
PTK2B	0.00606504863119656
DUSP4	0.207365790047697
RAB11FIP1	-0.0434417
ASPH	0.0677815182645058
ELOC	-0.00522062
CA2	0.0958434033358874
UQCRB	-0.0752666
DEPTOR	-0.0627058
ANXA13	-0.147609
CHRAC1	-0.0677929
PSCA	-0.278972
TSTA3	-0.0408956
FAM83H	0.010609456543984
C8orf82	-0.140327
COMMD5	-0.050991
WASHC1	0.0628703585399945
JAK2	0.12017758419911
IL33	-0.095543
PLIN2	-0.0614513
RPS6	-0.00500533
B4GALT1	0.0304363747002536
CCDC107	0.0359082928857328
HINT2	0.00379685486509561
SHB	0.00120980675697851
CBWD5	0.00211424294382151
PIP5K1B	0.115595971014624
CEMIP2	0.0388598441197169
GCNT1	-0.12337
VPS13A	-0.0184936
TLE4	-0.217025
ERP44	-0.0141937
PTBP3	0.00554457150765532
ARPC5L	0.0208093676068652
PTRH1	-0.196262
FAM102A	0.0661356097990325
C9orf16	-0.0357482
ODF2	0.00955000290824496
IER5L	-0.0518982
PRRC2B	-0.0212543
SURF4	0.0487644327320026
TMEM141	-0.024643
FBXW5	0.00947907487517744
NPDC1	-0.00291498
TUBB4B	0.0311640817276451
MRPL41	0.0271452452506013
IFITM1	0.2960954584435
SIGIRR	0.0030166067740176
RNH1	-0.0469413
CDHR5	0.107302226093376
MUC6	0.055614658523286
MUC5B	0.262910119618076
CTSD	-0.000698797
MRPL23	0.0438576877989411
SLC22A18	0.00491927215757118
PHLDA2	0.0429043667635734
RHOG	-0.142023
CAVIN3	-0.0386807
PPFIBP2	-0.0493358
RPL27A	-0.005306
PSMA1	-0.0396837
C11orf58	-0.0718162
PIK3C2A	-0.192745
NUCB2	-0.0476969
IMMP1L	-0.010488
RCN1	0.0919654452638079
EIF3M	-0.0172357
CAT	0.00620359329744194
CD82	-0.00253384
STX3	0.0963436642999765
CPSF7	-0.0531332
FTH1	0.153388432122932
GANAB	0.0173329534612301
BSCL2	0.00518424271169804
HNRNPUL2	0.0836140010076752
PLA2G16	-0.113133
RTN3	0.0505016094885495
PPP1R14B	-0.123174
PLCB3	0.0209072635500673
ZNHIT2	-0.0417794
BANF1	-0.0967816
YIF1A	0.0119040860154532
ZDHHC24	-0.0243256
RHOD	-0.0226447
RAD9A	0.0625314673210014
UNC93B1	-0.147479
TCIRG1	0.0570329607286231
ANO1	-0.00476281
ANAPC15	-0.0486233
ARAP1	-0.0646002
UCP2	-0.0748959
SERPINH1	0.016016474602747
NDUFC2	0.186054949455186
HIKESHI	-0.0934467
PRSS23	0.0340081299378973
TMEM123	-0.0192461
COLCA1	-0.0409568
NKAPD1	-0.0400218
TIMM8B	-0.077334
PAFAH1B2	0.0881154661228222
MPZL3	-0.136163
HMBS	0.102758730784118
TRIM29	-0.0231234
OAF	-0.0193344
SC5D	-0.0398803
TBRG1	-0.0356626
SIAE	0.0465333358979934
VSIG2	-0.0218955
APLP2	0.00251661238770867
ST14	0.00615339555309856
GTPBP4	-0.0669783
FAM107B	0.00357893017175541
RPP38	-0.236406
NSUN6	-0.0156783
ARHGAP21	-0.0310281
YME1L1	-0.0413376
MAP3K8	-0.0758934
UBE2D1	0.046807302649202
SRGN	-0.0414735
PSAP	0.0485511423504945
DDIT4	0.0309830962462761
PPIF	-0.0899312
ANKRD22	-0.228849
HELLS	-0.127949
LCOR	0.0721566836439556
NPM3	0.19094301964058
NOLC1	0.0649222465261426
NT5C2	-0.13982
SHOC2	-0.0629037
NSMCE4A	0.0414103982801954
TACC2	-0.0213908
MKI67	-0.00187305
NKX6-2	-0.136182
MTG1	-0.0253565
B4GALNT3	0.074239301039691
TEAD4	0.0207898605930508
CCND2	0.21691762625808
PLEKHG6	-0.262023
PTPN6	-0.0272189
ETV6	0.102632722600209
MANSC1	-0.00146913
LDHB	0.075729096453887
PPFIBP1	-0.0359822
TMBIM6	0.0482344069507553
AQP5	0.0568204635664187
LIMA1	-0.049329
DIP2B	0.00716118747857282
KRT7	-0.0458076
PCBP2	0.0277868472889412
BLOC1S1	0.104186403531603
RPS26	0.335912524993626
CNPY2	0.0650738756997959
STAT6	0.0524342538630433
MBD6	-0.0602581
LYZ	-0.264911
AC020656.1	0.160288840257351
RAB3IP	0.014149475429623
PHLDA1	0.0479930790554889
DUSP6	0.0441044945629171
TMEM263	0.00258387423724702
GLTP	0.0176005616995109
PHETA1	0.0117842938838263
RASAL1	-0.0887216
DDX54	-0.00581599
TPCN1	0.131083718818339
RAB35	0.110061761726427
RHOF	0.00660109670831223
ARL6IP4	-0.0855733
TMED2	0.0668939520465186
PXMP2	-0.00253772
ANKLE2	0.00423089939913093
GOLGA3	0.0162564054328567
ZDHHC20	-0.0523959
USP12	-0.0873814
POMP	-0.0252702
HSPH1	-0.0664537
N4BP2L2	-0.113233
ELF1	-0.0190327
WBP4	-0.108194
RGCC	0.0521532933464083
FNDC3A	-0.124756
INTS6	-0.00772016
KLF5	0.0501062698771573
UCHL3	-0.0327878
RBM26	-0.0189486
ANKRD10	0.0386763112317757
NDRG2	-0.077099
MRPL52	-0.0831934
EMC9	-0.0290913
KHNYN	-0.0716774
FKBP3	-0.00798648
MIS18BP1	-0.0616754
NEMF	-0.0245169
RTRAF	-0.0693001
GCH1	-0.0480606
DHRS7	-0.117038
PPM1A	0.0444764882132933
HSPA2	-0.102055
GPX2	-0.0645567
FUT8	-0.00142027
EIF2S1	-0.160878
RDH11	0.0532975116943116
IFI27L1	-0.0170086
IFI27L2	-0.0198182
SERPINA1	0.135548937313423
GSKIP	0.00811480387165497
HSP90AA1	-0.0262841
MOK	-0.0145545
TNFAIP2	0.00220946576852325
CKB	-0.262036
CRIP2	-0.104842
CRIP1	-0.0220977
IGHA2	-0.105853
IGHA1	-0.430749
IGHG1	0.201360588003387
MEIS2	-0.101107
PHGR1	0.0749813667979717
SNAP23	-0.0626855
GATM	0.0160318944310947
TCF12	0.0268773441546368
ICE2	-0.000222444
USP3	-0.007779
HERC1	0.0337365323083961
DPP8	-0.0651998
AAGAB	0.00765405087083933
TSPAN3	-0.0201615
PSMA4	-0.126566
MORF4L1	-0.0495152
CTSH	-0.141814
IDH2	-0.082306
SEMA4B	0.0100308809059536
TMEM8A	0.146986982241777
CAPN15	0.0763064841533261
TSR3	-0.000332726
RPS2	-0.0137584
TRAF7	-0.0430092
IL32	0.0714587389333319
UBALD1	0.110676062508263
PDXDC1	0.0630313218466718
COQ7	-0.0313554
TMC5	0.0437089168328127
IL4R	0.0552727529295177
NUPR1	-0.205813
ATXN2L	0.0405091916317912
NFATC2IP	-0.00803591
AC009133.1	-0.0975343
RNF40	0.0169968918421498
BCKDK	-0.0131327
MT1E	-0.0630505
MT1M	-0.154971
NLRC5	0.0384829867926604
TRADD	-0.0142655
PSMB10	0.0376649832375512
SMPD3	-0.0361002
NIP7	0.0359004279609756
CYB5B	-0.0949786
NFAT5	0.00355056882166784
WWP2	-0.0742444
PSMD7	0.0579386551438375
FA2H	-0.0309271
TERF2IP	0.0915393942571748
CMIP	0.0142561650417633
HSD17B2	0.148981204391748
HSBP1	-0.130722
TAF1C	-0.0291486
KLHL36	-0.00882457
CYBA	-0.0177082
PIEZO1	-0.0669028
APRT	-0.0365379
CDK10	-0.0090376
YWHAE	-0.00283705
RPA1	0.00802021318402079
ATP2A3	-0.0905739
UBE2G1	-0.015053
SPNS2	0.06171312017398
RNF167	-0.128283
PFN1	0.0184151287329453
KIF1C	0.03282079572529
TXNDC17	-0.0613958
CTDNEP1	0.0039326002659764
ELP5	0.00548893677994824
EIF5A	0.0784964312919863
POLR2A	0.0311654798424405
CD68	-0.00487734
SREBF1	0.0210455086412821
TOM1L2	0.183836788960946
LGALS9C	0.000704505431299245
PRPSAP2	-0.285919
AC007952.4	-0.262482
MAP2K3	0.0248989996124996
TMEM98	0.00773430095392668
GSDMB	0.0482517241323894
NR1D1	-0.35292
KRT20	0.316482242540522
KRT19	0.0576774452823603
CNP	0.0397712471961191
TMUB2	-0.00864313
GRN	-0.00408597
GPATCH8	0.0308545279124599
HEXIM1	-0.074321
OSBPL7	-0.0144102
NFE2L1	-0.0221237
ATP5MC1	-0.0322805
SNF8	0.0166721812023335
EPN3	-0.0313048
SPATA20	-0.0166726
CLTC	0.0699381209030748
PSMC5	0.00916180189056445
PRKCA	-0.178474
SLC9A3R1	0.115282070233119
MYO15B	0.0269635280647728
TRIM47	-0.0375941
ST6GALNAC1	-0.0418032
JMJD6	0.0764039616620317
METTL23	0.00638156154215679
TMC6	0.0647072289146196
TK1	0.0523774278818095
AFMID	0.114080296289313
LGALS3BP	0.0947693834301745
SLC38A10	0.0578689943893955
ACTG1	0.0664615143583798
P4HB	0.0446492816961254
SIRT7	0.0490708062657013
CYBC1	0.0347929496570622
YES1	-0.0555571
MYL12B	-0.0137404
IMPA2	-0.0866322
DSC2	0.00743241800898863
MBD2	-0.00280245
SEC11C	-0.0153057
VPS4B	-0.142405
MBP	0.0292971592732071
MAVS	0.0318885439572033
TMEM230	-0.0703773
CRLS1	-0.0239679
SNX5	-0.0307204
PET117	-0.269082
SMIM26	-0.0321356
APMAP	0.000785023157513756
PYGB	0.0920465810778289
HM13	0.0175589377465086
BPIFB1	0.090346949761416
MAP1LC3A	0.0156580421749853
ACSS2	0.0719088352031147
EPB41L1	-0.05087
NDRG3	0.0941610602372362
CTNNBL1	0.130902688631736
RALGAPB	0.0593909840328545
MAFB	0.16793320371701
OSER1	-0.0482393
HNF4A	0.0664070651280402
TOMM34	-0.0474638
SLPI	-0.13792
SYS1	-0.0129527
WFDC2	0.252327675162446
ZFAS1	-0.0887431
SNAI1	-0.0309595
CEBPB	-0.059196
PARD6B	0.0798253559311437
BCAS1	-0.026703
PCK1	0.00484084779998801
GNAS	-0.0767774
PSMA7	-0.00978053
OSBPL2	0.0228360001872773
LAMA5	-0.114111
PTBP1	0.122737917769417
MED16	0.0656466404452977
TMEM259	0.0123148790226739
UQCR11	0.111548052004665
NCLN	0.0405158016978361
NFIC	0.085160953786257
SMIM24	-0.00632565
SIRT6	0.0379838156462796
STAP2	0.163255747521812
PLIN3	0.0327760613735165
SAFB2	0.0622955781543098
SAFB	0.036462693809106
NDUFA11	0.188225543978617
CRB3	-0.0183069
TNFSF9	0.0471228065621094
PNPLA6	0.051745862740774
NDUFA7	0.0465587009687244
RPS28	0.0593804682851379
ATG4D	0.0438376268345708
ILF3	0.093303293015405
DNM2	0.0979638773748444
PRDX2	0.0670632230145146
RAD23A	0.0123400173947978
TPM4	0.0409961485101902
KLF2	-0.176525
SMIM7	-0.0413713
BABAM1	0.0685835900108434
BST2	0.242888808824648
MAP1S	0.0363975688573914
RPL18A	0.0504720271162171
CCDC124	0.0455505284925523
AC008397.1	0.161499362823849
UBA52	0.0381998066571371
TMEM161A	0.0026632453797555
NDUFA13	0.0480968637949688
ZNF91	0.122129814335293
CEBPA	-0.246499
SPINT2	0.101931077665217
ECH1	0.0210709504682367
HNRNPL	0.107872361550515
RPS16	0.0203537225749044
FCGBP	0.0992703577529121
LTBP4	0.0208563839160638
MIA	0.173106736546066
ARHGEF1	-0.00725786
PPP1R37	-0.0605155
KDELR1	0.0112752130923973
PPP1R15A	0.0136888748680929
PIH1D1	-0.016408
FCGRT	0.039506554022593
RRAS	-0.155098
EMC10	0.0711041258006629
MYADM	-0.0668895
TFPT	0.0047039220161956
TMC4	0.0950887165288421
MBOAT7	0.074669232359462
LENG8	0.0349948976723421
CDC42EP5	-0.0511921
SLC27A5	0.0696146715427768
HDHD5	0.154999683260504
PEX26	0.0276403802302207
MAPK1	0.0447916742562637
IGLV2-14	-0.0275489
IGLC2	-0.116667
CABIN1	0.0995167355770024
TST	0.0959684831301752
POLR2F	0.00375195091049273
POLR3H	-0.0556285
Z93241.1	-0.139093
BIK	0.0362668670001069
NUP50	0.0188897241128776
PRR34-AS1	0.0299561410156517
LMF2	0.02877019422744
TYMP	0.0112119327766001
ARSA	0.111440537341604
APP	0.050641909797543
SOD1	0.0517704115211909
CBR1	0.113514051304441
DOPEY2	0.0913058115253698
MORC3	-0.0326937
MX1	0.142264267119296
TFF2	-0.176259
NDUFV3	-0.0227486
MT-CO2	0.410494912115268
MT-ATP8	-0.385838
MT-ND6	0.122938463319153
TRIM15	0.014685965602675
MUC17	0.102405737921705
SERPINB5	-0.0420399
PI3	-0.0852372
SHD	0.0254249876429113
RPS4Y1	0.0376228719681021
XIST	-0.493297
